# Supplementary material for: Preparation and Evaluation of an Oral Administration System of Albendazole-Metal-Organic Framework Based on Dual Response to pH and Enzymes
Source: Pharmaceuticals (Basel). 2025 May 29;18(6):819. doi: 10.3390/ph18060819 (PMC12195660; doi:10.3390/ph18060819)
Supplement: Supplementary file 1 [file pharmaceuticals-18-00819-s001.zip]

Archive with 1 entries (1 files):
- pharmaceuticals-3631681-supplementary.pdf
